# Supplementary material for: Integrated analysis of microbiome and metabolome reveals insights into cervical neoplasia aggravation in a Chinese cohort
Source: Front Cell Infect Microbiol. 2025 May 8;15:1556153. doi: 10.3389/fcimb.2025.1556153 (PMC12095210; doi:10.3389/fcimb.2025.1556153)
Supplement: Supplementary file 3 [file Table1.xlsx]

## Sheet: table
Table S1. The HPV genotyping and histology data for all samples.
SampleID	Group	HPV status	Histology	Grading
CC001	CC	18	cervical adenocarcinoma	IIa
CC004	CC	16	CSCC	IIIc1
CC005	CC	16	CSCC	Ib2
CC011	CC	42, 44, 35, 52	CSCC	Ia2
CC012	CC	16, 33	CSCC	IIIc1
CC013	CC	18	CSCC	IIIc1
CC018	CC	16	CSCC	Ia2
CC019	CC	31	CSCC	Ia1
CC020	CC	16	CSCC	Ia2
CC022	CC	18	cervical adenocarcinoma	Ib3
CC030	CC	18	cervical adenocarcinoma	IVb
CC031	CC	16	CSCC	IIa
CC032	CC	16	CSCC	Ib2
CC035	CC	16	CSCC	Ib2
CC037	CC	18	cervical adenocarcinoma	IVb
CC044	CC	16	CSCC	Ib2
CC046	CC	16, 52	CSCC	Ib3
CC048	CC	18	cervical adenocarcinoma	IIa
CC049	CC	16	CSCC	IIIc1
CC050	CC	18	cervical adenocarcinoma	IIa2
CC051	CC	16	CSCC	Ib2
CC052	CC	18	cervical adenocarcinoma	Ia1
CC054	CC	16	CSCC	Ib3
CC055	CC	16	CSCC	Ib3
CC060	CC	16	CSCC	IIA1
CC061	CC	16	CSCC	Ib2
CC062	CC	16	CSCC	Ib1
CC063	CC	18	cervical adenocarcinoma	IVb
CC064	CC	31	CSCC	Ib2
CC084	CC	16	cervical adenocarcinoma	Ib3
CC109	CC	18	cervical adenocarcinoma	IIa2
CC119	CC	16	CSCC	Ia1
CC125	CC	33	CSCC	Ib3
CC136	CC	16	CSCC	IIIc1
CC137	CC	16	CSCC	IIa2
CC138	CC	16	CSCC	Ib2
CC143	CC	16	CSCC	Ib1
CC148	CC	16	CSCC	IIIa
CC163	CC	18	cervical adenocarcinoma	IIb
CC165	CC	18	cervical adenocarcinoma	Ia1
CC169	CC	16	鳞癌	II a
CC197	CC	16	CSCC	Ia2
CC198	CC	16	CSCC	Ia1
CC199	CC	16	CSCC	III
CC200	CC	66	cervical adenocarcinoma	IIIc1
CC201	CC	16, 18	CSCC	IIa2
CC202	CC	16	CSCC	Ib2
CC206	CC	16	CSCC	IIA1
CC207	CC	16	CSCC	Ib1
CC208	CC	16	CSCC	Ib2
CC209	CC	16, 52	CSCC	Ib1
CC210	CC	16	CSCC	Ib2
He007	Normal	/	/	/
He008	Normal	/	/	/
He009	Normal	/	/	/
He021	Normal	/	/	/
He025	Normal	/	/	/
He029	Normal	/	/	/
He056	Normal	/	/	/
He057	Normal	/	/	/
He058	Normal	/	/	/
He059	Normal	/	/	/
He065	Normal	/	/	/
He067	Normal	/	/	/
He068	Normal	/	/	/
He070	Normal	/	/	/
He072	Normal	/	/	/
He073	Normal	/	/	/
He074	Normal	/	/	/
He075	Normal	/	/	/
He076	Normal	/	/	/
He077	Normal	/	/	/
He078	Normal	/	/	/
He080	Normal	/	/	/
He081	Normal	/	/	/
He082	Normal	/	/	/
He083	Normal	/	/	/
He085	Normal	/	/	/
He087	Normal	/	/	/
He089	Normal	/	/	/
He090	Normal	/	/	/
He091	Normal	/	/	/
He092	Normal	/	/	/
He093	Normal	/	/	/
He095	Normal	/	/	/
He096	Normal	/	/	/
He098	Normal	/	/	/
He099	Normal	/	/	/
He100	Normal	/	/	/
He101	Normal	/	/	/
He102	Normal	/	/	/
He103	Normal	/	/	/
He104	Normal	/	/	/
He106	Normal	/	/	/
He108	Normal	/	/	/
He111	Normal	/	/	/
He112	Normal	/	/	/
He113	Normal	/	/	/
He114	Normal	/	/	/
He115	Normal	/	/	/
He116	Normal	/	/	/
He117	Normal	/	/	/
He122	Normal	/	/	/
He123	Normal	/	/	/
He128	Normal	/	/	/
HS002	HSIL	16, 42, 44	HSIL(CIN3)
HS003	HSIL	16, 56, 42	HSIL(CIN2)
HS006	HSIL	16	HSIL(CIN3)
HS014	HSIL	16, 58	HSIL(CIN3)
Hs018	HSIL	16	HSIL(CIN2)
Hs019	HSIL	31	HSIL(CIN3)
Hs020	HSIL	16	HSIL(CIN2-3)
HS023	HSIL	18	HSIL(CIN3)
HS024	HSIL	16	HSIL(CIN3)
HS028	HSIL	16, 52	HSIL(CIN3)
HS033	HSIL	16	HSIL(CIN2)
HS034	HSIL	16	HSIL(CIN2~3)
HS039	HSIL	16	HSIL(CIN2)
HS041	HSIL	16	HSIL(CIN2)
HS042	HSIL	51	HSIL(CIN2)
HS045	HSIL	16	HSIL(CIN3)
HS1025	HSIL	31	HSIL(CIN2~3)
HS1034	HSIL	52	HSIL(CIN2)
HS1046	HSIL	33, 52	HSIL(CIN2)
HS1047	HSIL	33, 56	HSIL(CIN2)
HS1048	HSIL	52, 68	HSIL(CIN 3)
HS1051	HSIL	16, 18	HSIL(CIN2)
HS1052	HSIL	58	HSIL(CIN2)
HS1053	HSIL	16, 58	HSIL(CIN2~3)
HS1054	HSIL	52	HSIL(CIN2~3)
HS1056	HSIL	16	HSIL(CIN3)
HS1058	HSIL	16, 33	HSIL(CIN2~3)
HS1060	HSIL	68	HSIL(CIN3)
HS1061	HSIL	58	HSIL(CIN2~3)
HS1062	HSIL	52	HSIL(CIN2~3)
HS1067	HSIL	16	HSIL(CIN2)
HS1069	HSIL	16	HSIL(CIN2~3)
HS126	HSIL	16	HSIL(CIN2~3)
HS127	HSIL	16	HSIL(CIN2~3)
HS144	HSIL	16, 53	HSIL(CIN2)
HS154	HSIL	16	HSIL(CIN2~3)
HS159	HSIL	16	HSIL(CIN2~3)
HS160	HSIL	16	HSIL(CIN2~3)
HS161	HSIL	52	HSIL(CIN3)
HS186	HSIL	16, 31	HSIL(CIN2~3)
HS187	HSIL	16	HSIL(CIN2)
HS188	HSIL	16, 35, 51	HSIL(CIN3)
HS189	HSIL	16	HSIL(CIN2)
HS190	HSIL	58	HSIL(CIN2)
HS191	HSIL	16	HSIL(CIN2~3)
HS192	HSIL	58	HSIL(CIN2)
HS193	HSIL	58	HSIL(CIN2)
HS203	HSIL	18, 31	HSIL(CIN2)
HS204	HSIL	33	HSIL(CIN2~3)
HS205	HSIL	52	HSIL(CIN2)
HS724	HSIL	33	HSIL(CIN2~3)
