# Supplementary material for: Integrated analysis of microbiome and metabolome reveals insights into cervical neoplasia aggravation in a Chinese cohort
Source: Front Cell Infect Microbiol. 2025 May 8;15:1556153. doi: 10.3389/fcimb.2025.1556153 (PMC12095210; doi:10.3389/fcimb.2025.1556153)
Supplement: Supplementary file 4 [file Table2.xlsx]

## Sheet: TableS2
Table S2. Statistics of 16S rDNA amplicon sequencing data.
Sample	Raw Reads	Bases (GB)	Clean Reads	Effective Reads	GC (%)	Q20 (%)	Q30 (%)	Average Quality	Effective(%)	denoised	ASV
CC001	137538	0.069	137309	123763	53.75	88.005	78.745	32.77	26.111	109702	416
CC004	121415	0.061	121410	119576	55.06	93.8	86.025	34.45	87.31	114881	102
CC005	113725	0.057	113725	112146	55.125	93.965	86.15	34.49	89.731	108745	65
CC011	130223	0.065	130195	128720	52.85	96.06	90.45	35.3	72.885	124227	567
CC012	125188	0.063	125187	124918	55.335	97.425	92.87	35.785	85.486	123631	252
CC013	132748	0.066	132747	132356	51.58	97.185	92.38	35.69	87.554	130475	272
CC018	137124	0.069	137098	136500	52.16	97.33	92.775	35.76	88.028	133854	367
CC019	123548	0.062	123539	123176	55.22	97.285	92.405	35.705	91.263	121366	262
CC020	130445	0.065	130438	130111	51.835	97.275	92.45	35.715	86.544	128756	256
CC022	122713	0.061	122694	122041	52.32	97.285	92.715	35.745	86.805	118798	342
CC030	123324	0.062	123282	122021	52.205	96.585	91.605	35.515	61.116	115960	958
CC031	130564	0.065	130551	129913	52.685	97.06	92.27	35.66	79.983	125680	371
CC032	121252	0.061	121239	120685	51.82	97.27	92.675	35.74	88.274	119133	265
CC035	124308	0.062	124267	122045	54.715	96.055	90.82	35.35	77.327	116614	568
CC037	135348	0.068	135304	132752	51.515	95.92	90.51	35.29	70.396	128692	680
CC044	115774	0.058	115738	113525	50.6	95.915	90.53	35.295	62.494	106538	875
CC046	125854	0.063	125772	122179	52.755	94.92	89.085	34.98	59.205	114206	1093
CC048	129688	0.065	129509	123502	54.255	93.76	87.535	34.63	46.381	115640	1018
CC049	91676	0.046	91570	89808	53.845	96.075	91.13	35.385	38.61	85336	722
CC050	135187	0.068	134893	127661	54.305	93.55	87.305	34.57	17.05	123475	1137
CC051	98083	0.049	97855	93292	55.425	93.96	87.95	34.705	26.221	87663	386
CC052	126429	0.063	125924	119506	54.785	94	87.93	34.71	25.883	118460	464
CC054	133549	0.067	133543	133016	49.65	97.145	92.34	35.68	69.509	130429	253
CC055	124792	0.062	124784	124298	51.965	97.495	93.305	35.85	87.603	122424	305
CC060	127773	0.064	127744	126701	50.095	96.775	91.84	35.57	65.775	124728	256
CC061	123255	0.062	123204	121974	52.245	96.36	91.56	35.48	67.915	118917	402
CC062	136667	0.068	136487	132809	53.665	95.225	89.745	35.1	41.926	124905	803
CC063	136183	0.068	136120	134671	52.01	96.315	91.315	35.445	61.874	128696	584
CC064	138756	0.069	138711	137621	51.945	96.95	92.315	35.65	76.967	133707	283
CC084	134625	0.067	134617	133915	51.83	97.515	93.21	35.835	90.975	132633	133
CC109	107658	0.054	107644	106918	52.27	96.35	90.82	35.385	69.314	99735	425
CC119	111427	0.056	111415	110656	53.005	96	90.25	35.27	83.209	101991	118
CC125	92120	0.046	92103	91644	55.055	96.8	91.55	35.54	85.632	88539	184
CC136	134766	0.067	134644	131560	51.73	96.585	92.105	35.575	80.532	128062	325
CC137	127005	0.064	126833	122613	53.885	96.27	92.145	35.535	71.733	119509	394
CC138	122647	0.061	122542	119661	50.72	96.74	92.39	35.63	80.15	117262	274
CC143	136706	0.068	136533	130230	54.745	95.28	90.495	35.2	70.855	127997	211
CC148	122773	0.061	122651	116760	51.875	94.95	89.965	35.09	73.848	112049	308
CC163	136311	0.068	136138	131371	52.15	95.825	91.235	35.36	71.153	128990	238
CC165	129899	0.065	129727	125344	51.615	96.05	91.6	35.44	75.071	123433	261
CC169	138837	0.069	138822	137520	51.885	97.935	94.49	36.05	91.244	135594	345
CC197	139378	0.07	139369	138960	51.98	98.405	95.295	36.215	94.347	137905	199
CC198	133252	0.067	133007	120736	52.64	92.19	85.93	34.215	54.115	118534	228
CC199	124153	0.062	123818	114123	52.01	92.825	86.78	34.41	47.241	112468	771
CC200	120995	0.06	120983	120163	47.36	97.595	93.48	35.88	83.503	117728	452
CC201	129112	0.065	129109	128482	49.005	97.785	93.78	35.94	87.234	126754	401
CC202	138967	0.069	138961	138372	49.5	97.775	93.755	35.94	87.866	136302	469
CC206	128208	0.064	127863	113147	52.5	90.19	83	33.59	36.403	111511	585
CC207	128787	0.064	128780	128137	53.505	98.385	95.25	36.205	92.696	126608	161
CC208	133334	0.067	133261	131072	49.225	97.265	93.265	35.81	81.148	128562	482
CC209	126892	0.063	126874	126473	52	98.41	95.315	36.215	82.855	125392	215
CC210	128308	0.064	128194	123847	50.565	95.9	91.18	35.37	70.261	122718	205
F1031	107173	0.054	107173	106504	52.405	95.045	88.53	34.93	93.114	103491	123
F1032	109350	0.055	109350	108592	52.56	94.13	87.01	34.615	89.191	104598	169
F1033	100324	0.05	100324	99419	55.02	93.855	86.07	34.47	87.171	95033	119
F1036	107020	0.054	107020	106363	53.915	94.76	87.93	34.82	66.234	103742	93
F1037	84457	0.042	84457	83881	52.66	95.005	88.5	34.92	61.428	79622	379
F719	101129	0.051	101129	100265	51.925	93.96	86.59	34.545	81.062	95248	375
He007	76445	0.038	76349	70542	54.05	91.92	84.925	34.06	38.971	63545	761
He008	139885	0.07	139867	138868	52.995	96.49	91.085	35.44	90.513	135534	417
He009	110010	0.055	109999	109459	54.425	96.91	91.91	35.6	88.981	106883	446
He021	115815	0.058	115710	111498	53.305	94.53	88.575	34.86	57.259	106756	605
He025	136846	0.068	136845	136481	51.5	97.4	92.78	35.77	91.867	134581	277
He029	131034	0.066	131027	130608	53.375	97.33	92.625	35.74	88.743	128767	253
He056	126636	0.063	126632	126213	52.02	97.63	93.485	35.89	95.844	124992	116
He057	126959	0.063	126956	126533	53.625	97.205	92.36	35.69	85.97	125571	119
He058	139906	0.07	139903	139556	57.18	97.645	93.29	35.865	81.839	138334	117
He059	128948	0.064	128936	128475	52.7	97.53	93.165	35.835	82.827	124961	665
He065	134406	0.067	134362	133044	53.74	96.825	92.145	35.61	66.99	128878	568
He067	138686	0.069	138678	138047	51.86	97.48	93.275	35.84	92.378	135169	303
He068	139705	0.07	139501	135418	52.42	95.415	90.15	35.18	47.381	133801	408
He070	139780	0.07	139625	136887	52.35	96.065	91.095	35.38	62.026	132608	549
He072	120790	0.06	120548	116461	53.48	94.775	89.215	34.975	39.353	110600	399
He073	127634	0.064	127523	126010	52.105	96.555	91.71	35.525	71.67	124896	218
He074	121819	0.061	121750	118819	56.595	95.53	90.305	35.21	66.243	115242	301
He075	137892	0.069	137679	133635	52.895	95.265	89.785	35.11	45.408	126432	884
He076	123119	0.062	123088	122288	54.66	97.15	92.68	35.72	83.011	120363	346
He077	131401	0.066	131307	128747	52.895	95.93	90.955	35.345	47.527	122683	492
He078	137432	0.069	137251	135221	53.74	96.33	91.555	35.47	49.063	131621	830
He080	134863	0.067	134838	134131	52.29	97.42	93.175	35.815	89.151	131249	172
He081	131519	0.066	131515	131122	51.97	97.725	93.625	35.915	79.356	130029	115
He082	129933	0.065	129919	129277	52.105	97.375	92.86	35.775	91.767	127883	114
He083	137726	0.069	137713	137119	52.05	97.625	93.495	35.885	91.739	134877	273
He085	129164	0.065	129155	128714	52.18	97.59	93.365	35.865	94.995	126914	111
He087	128863	0.064	128612	125179	53.06	95.6	90.39	35.23	35.012	123273	596
He089	132249	0.066	132224	131627	52.465	97.275	92.765	35.75	89.131	129675	107
He090	120224	0.06	120088	118472	52.335	96.89	92.42	35.655	44.183	114313	208
He091	126927	0.063	126859	124825	53.13	96.305	91.375	35.445	43.021	119583	463
He092	126182	0.063	126158	125482	52.73	97.025	92.2	35.645	86.853	122419	272
He093	121870	0.061	121851	121072	55.07	97.045	92.205	35.65	72.789	118568	350
He095	127724	0.064	127610	124790	53.615	96.095	90.975	35.37	65.458	119590	434
He096	128597	0.064	128576	127648	52.3	97.27	92.745	35.75	60.253	124586	150
He098	121761	0.061	121680	119476	52.76	96.61	91.825	35.545	77.719	116871	244
He099	136413	0.068	136280	133218	54.395	96.15	91.125	35.4	47.207	127393	1259
He100	98816	0.049	98761	96214	52.64	96.09	91.145	35.39	69.514	92213	245
He101	131768	0.066	131767	131218	52.235	97.46	93.02	35.805	95.066	129585	120
He102	138870	0.069	138857	138108	52.42	97.325	92.92	35.775	52.93	134998	207
He103	123470	0.062	123416	122035	53.095	96.3	91	35.4	72.716	118923	324
He104	120840	0.06	120840	120269	54.965	95.625	89.315	35.105	69.597	118393	61
He106	124376	0.062	124356	123069	52.355	95.005	88.48	34.92	76.077	115662	137
He108	171904	0.086	171730	164552	54.695	92.135	84.29	34.015	39.271	140462	775
He111	125369	0.063	125365	123776	53.22	93.825	86.33	34.495	86.482	120837	34
He112	181910	0.091	181906	180651	55.825	95.505	89.23	35.08	89.816	174401	215
He113	116474	0.058	116411	113933	53.98	93.1	85.51	34.295	53.426	97716	545
He114	97507	0.049	97497	97118	52.41	96.675	91.31	35.49	61.719	95086	110
He115	83885	0.042	83860	83200	52.485	96.305	90.725	35.37	78.162	80762	105
He116	97937	0.049	97922	97417	52.67	96.565	91.09	35.45	82.706	95906	142
He117	94305	0.047	94299	93886	52.88	96.62	91.21	35.475	91.542	91935	92
He122	121949	0.061	121948	121512	52.63	96.785	91.58	35.54	76.985	119947	107
He123	113878	0.057	113869	113387	52.83	96.59	91.125	35.455	86.997	110964	140
He128	125510	0.063	125483	124626	52.86	96.255	90.44	35.33	84.813	121712	155
HS002	128422	0.064	128384	123005	52.81	91.29	82.495	33.675	70.599	110393	131
HS003	132189	0.066	132179	129888	56.005	92.685	83.74	34.02	80.183	124261	50
HS006	134284	0.067	134255	130085	52.59	92.55	84.405	34.08	79.556	123039	106
HS014	130890	0.065	130886	130499	51.965	97.315	92.555	35.73	84.66	129020	275
HS023	128031	0.064	128011	127083	52.345	96.98	92.23	35.645	83.15	123696	366
HS024	126419	0.063	126418	126061	51.83	97.5	92.98	35.805	92.496	124477	308
HS028	135872	0.068	135870	135496	51.94	97.415	92.885	35.785	64.589	133892	223
HS033	125821	0.063	125807	125270	52.245	97.285	92.68	35.74	91.184	123724	259
HS034	131112	0.066	131082	130342	53.725	97.165	92.38	35.69	86.699	129106	256
HS039	120604	0.06	120603	120221	51.66	97.265	92.565	35.725	94	118597	246
HS041	128978	0.064	128970	128259	52.125	97.095	92.425	35.685	86.331	125075	323
HS042	123243	0.062	123175	118546	52.82	94.63	88.795	34.9	58.393	109339	705
HS045	131551	0.066	131551	131190	51.665	97.36	92.78	35.76	95.993	129954	206
HS1025	129006	0.065	129006	128722	52.145	97.975	94.14	36.01	73.663	124362	1556
HS1034	121037	0.061	121037	120858	53.66	98.35	95.085	36.18	72.95	118233	741
HS1046	137402	0.069	137402	137086	52.35	97.695	93.855	35.94	78.732	133560	632
HS1047	123436	0.062	123436	122816	53.15	95.365	89.275	35.06	76.769	120345	166
HS1048	132055	0.066	132055	131890	52.84	98.405	95.2	36.2	75.427	128949	766
HS1051	121448	0.061	121448	121267	51.865	98.04	94.18	36.03	89.484	119245	512
HS1052	127927	0.064	127927	127338	51.84	95.74	89.885	35.19	90.913	125362	157
HS1053	128102	0.064	128102	127954	52.965	98.275	94.83	36.14	75.4	123980	1166
HS1054	91496	0.046	91496	90912	56.985	95.69	89.325	35.115	95.846	89819	76
HS1056	87532	0.044	87532	87223	55.565	96.2	90.385	35.315	93.15	86244	110
HS1058	111046	0.056	111046	110380	52.035	95.74	89.77	35.175	93.885	108399	180
HS1060	138288	0.069	138288	137975	53.855	97.865	93.76	35.95	85.929	136857	202
HS1061	125445	0.063	125442	124731	51.655	95.725	89.885	35.185	80.662	121708	174
HS1062	131395	0.066	131395	131087	51.85	97.89	93.85	35.965	92.771	130163	163
HS1067	128361	0.064	128361	128001	52.05	97.66	93.415	35.88	94.819	127161	152
HS1069	121957	0.061	121957	121647	52.435	97.74	93.57	35.91	93.28	120863	120
HS126	118079	0.059	118060	117481	55.735	96.545	90.9	35.425	86.332	116812	103
HS127	121874	0.061	121873	121544	52.32	96.74	91.305	35.495	59.237	120091	75
HS144	131558	0.066	131429	126715	53.03	95.86	91.405	35.39	76.011	125658	130
HS154	5146	0.003	5145	5097	51.93	98.035	94.75	36.095	83.657	4851	38
HS159	125883	0.063	125678	115452	52.31	92.785	86.795	34.405	62.239	113571	444
HS160	137006	0.069	136971	136045	53.245	98.175	94.97	36.14	89.327	134695	174
HS161	136584	0.068	136567	135975	51.675	98.46	95.445	36.24	92.961	134464	183
HS186	120055	0.06	120044	119508	50.805	98.05	94.425	36.055	89.766	118031	171
HS187	139595	0.07	139556	138391	50.385	97.865	94.285	36.015	84.421	136459	341
HS188	121603	0.061	121578	120821	51.64	98.08	94.65	36.09	86.196	119512	164
HS189	127695	0.064	127636	123696	55.21	96.3	91.95	35.515	79.479	122798	238
HS190	133286	0.067	133274	132876	52.69	98.42	95.32	36.22	92.686	131748	131
HS191	121723	0.061	121718	121341	51.28	98.075	94.36	36.055	96.272	120730	113
HS192	123432	0.062	123411	122067	51.87	97.875	94.4	36.03	88.159	120010	213
HS193	124300	0.062	124188	119342	51.64	95.81	91.255	35.365	79.108	117098	271
HS203	139384	0.07	139372	138878	51.665	98.39	95.31	36.215	93.499	136942	137
HS204	122190	0.061	122185	121472	49.3	97.65	93.545	35.895	90.002	119245	359
HS205	122795	0.061	122696	117009	52.78	95.335	90.515	35.205	72.497	115795	207
HS724	124283	0.062	124283	124029	52.41	97.855	93.72	35.945	81.062	123265	81
