# Supplementary material for: Integrated analysis of microbiome and metabolome reveals insights into cervical neoplasia aggravation in a Chinese cohort
Source: Front Cell Infect Microbiol. 2025 May 8;15:1556153. doi: 10.3389/fcimb.2025.1556153 (PMC12095210; doi:10.3389/fcimb.2025.1556153)
Supplement: Supplementary file 5 [file Table3.xlsx]

## Sheet: TableS3
Table S3. Differential analysis of KEGG pathways for comparison CC_vs_health using STAMP.
Feature	p.value	q.value	CC mean	health mean	CI_low	CI_high
Peroxisome	2.10558e-07	2.39253e-05	0.00265267	0.00171436	0.000604203	0.00127243
Glycolysis_/_Gluconeogenesis	2.60058e-07	2.39253e-05	0.0134165	0.0171181	-0.00503332	-0.00236972
Phosphotransferase_system_(PTS)	6.31162e-07	3.87113e-05	0.0104651	0.0183716	-0.0108582	-0.00495487
Histidine_metabolism	1.48777e-06	6.84376e-05	0.00722869	0.00359456	0.00222911	0.00503915
Arginine_and_proline_metabolism	1.91402e-06	7.04359e-05	0.00641449	0.00444846	0.0012001	0.00273196
Amino_sugar_and_nucleotide_sugar_metabolism	2.70447e-06	8.29371e-05	0.0119214	0.0156194	-0.00516806	-0.00222778
Lipopolysaccharide_biosynthesis	4.09985e-06	0.000101117	0.00724137	0.00297305	0.00253423	0.00600242
Porphyrin_and_chlorophyll_metabolism	4.39637e-06	0.000101117	0.00476397	0.00233649	0.00143698	0.00341798
Base_excision_repair	5.76645e-06	0.000115716	0.0102424	0.0123571	-0.00299165	-0.00123774
Phenylalanine_metabolism	6.44791e-06	0.000115716	0.00306137	0.00168513	0.000804405	0.00194807
Galactose_metabolism	7.06901e-06	0.000115716	0.0114687	0.0162626	-0.00679332	-0.00279445
Apoptosis	8.08961e-06	0.000115716	0.000429646	0.000131283	0.000174225	0.000422501
D-Alanine_metabolism	8.17559e-06	0.000115716	0.0222219	0.0301015	-0.0112075	-0.00455182
Glycine,_serine_and_threonine_metabolism	1.01555e-05	0.000133473	0.0091653	0.00642763	0.00156787	0.00390748
Homologous_recombination	1.24532e-05	0.000142786	0.0170263	0.0214719	-0.00636443	-0.00252687
Staphylococcus_aureus_infection	1.31632e-05	0.000142786	0.00124066	0.00254146	-0.00186421	-0.000737388
Pentose_phosphate_pathway	1.31921e-05	0.000142786	0.0179239	0.0216361	-0.00531841	-0.00210588
Starch_and_sucrose_metabolism	1.71453e-05	0.000175263	0.00934596	0.0114579	-0.00303371	-0.00119021
DNA_replication	2.29353e-05	0.000202458	0.0143703	0.0180221	-0.00528281	-0.0020208
Protein_export	2.29487e-05	0.000202458	0.0154682	0.0189094	-0.00497808	-0.00190429
Mismatch_repair	2.31066e-05	0.000202458	0.0190766	0.0240487	-0.00719541	-0.00274885
Pyrimidine_metabolism	2.49945e-05	0.000209045	0.0136249	0.0175365	-0.00566802	-0.00215509
Aminoacyl-tRNA_biosynthesis	3.96975e-05	0.000290588	0.0192663	0.0248926	-0.00822256	-0.00303019
Fructose_and_mannose_metabolism	4.21562e-05	0.000290588	0.0125261	0.0181059	-0.00816622	-0.0029933
Fluorobenzoate_degradation	4.27213e-05	0.000290588	0.00281961	0.000537982	0.0012473	0.00331596
Non-homologous_end-joining	4.33451e-05	0.000290588	0.000566862	9.42713e-05	0.0002583	0.000686881
Bacterial_chemotaxis	4.40834e-05	0.000290588	0.0111304	0.00384885	0.00392695	0.0106362
Lysine_degradation	4.42199e-05	0.000290588	0.00365059	0.0019256	0.000934846	0.00251513
Purine_metabolism	5.29082e-05	0.000335693	0.0103099	0.0120112	-0.00249917	-0.000903346
D-Glutamine_and_D-glutamate_metabolism	5.69566e-05	0.000349334	0.0251604	0.0321483	-0.0102843	-0.00369154
Ribosome	6.17013e-05	0.000366227	0.0184307	0.0237394	-0.00782571	-0.00279167
Chlorocyclohexane_and_chlorobenzene_degradation	6.67021e-05	0.000383537	0.00194886	0.000568371	0.000730266	0.00203071
Biotin_metabolism	6.91861e-05	0.000385765	0.00900068	0.00464114	0.00227582	0.00644326
Biosynthesis_of_unsaturated_fatty_acids	8.20765e-05	0.000437143	0.00432828	0.0024958	0.000950101	0.00271486
Geraniol_degradation	8.31521e-05	0.000437143	0.00551573	0.00157347	0.00206049	0.00582403
Vitamin_B6_metabolism	8.90529e-05	0.000455159	0.010404	0.00788707	0.0012936	0.00374026
Cell_cycle_-_Caulobacter	0.00010359	0.000515149	0.0167777	0.0202792	-0.00522102	-0.00178196
Ubiquinone_and_other_terpenoid-quinone_biosynthesis	0.000119098	0.000575425	0.00458014	0.00252359	0.00103736	0.00307574
Fatty_acid_metabolism	0.000121965	0.000575425	0.00729242	0.00484563	0.00124659	0.00364699
Terpenoid_backbone_biosynthesis	0.000133534	0.000612966	0.0147381	0.0176252	-0.00432996	-0.00144433
Phosphonate_and_phosphinate_metabolism	0.000136585	0.000612966	0.00163512	0.000672847	0.000483296	0.00144126
Vibrio_cholerae_pathogenic_cycle	0.000156119	0.000683952	0.00268644	0.0020555	0.000312689	0.000949191
Caprolactam_degradation	0.000176605	0.000740314	0.0028021	0.000882228	0.00094955	0.00289019
Peptidoglycan_biosynthesis	0.000177032	0.000740314	0.0212884	0.0255562	-0.00644254	-0.0020931
Valine,_leucine_and_isoleucine_degradation	0.000185719	0.000759383	0.0068756	0.00411844	0.00136637	0.00414796
beta-Alanine_metabolism	0.000195307	0.000781227	0.00502153	0.00252813	0.00121906	0.00376772
Nucleotide_excision_repair	0.000204866	0.000802027	0.00908984	0.0113609	-0.00344043	-0.00110166
Epithelial_cell_signaling_in_Helicobacter_pylori_infection	0.000240167	0.00092064	0.000897857	0.000483517	0.00019839	0.000630289
Tryptophan_metabolism	0.000251674	0.000935809	0.00488912	0.00307292	0.000879173	0.00275323
Tropane,_piperidine_and_pyridine_alkaloid_biosynthesis	0.000257707	0.000935809	0.00302188	0.0014584	0.000745343	0.00238162
Lipoic_acid_metabolism	0.000259382	0.000935809	0.00842103	0.00423828	0.00199035	0.00637516
African_trypanosomiasis	0.00026675	0.000943886	0.00054939	0.000219779	0.000156913	0.00050231
Sulfur_metabolism	0.000277197	0.000962344	0.00655674	0.00417602	0.00112645	0.00363499
Phenylalanine,_tyrosine_and_tryptophan_biosynthesis	0.000343627	0.00117088	0.00812617	0.00517541	0.00137285	0.00452866
RNA_transport	0.000359725	0.00120344	0.000594267	0.000829722	-0.000361989	-0.000108921
Penicillin_and_cephalosporin_biosynthesis	0.000432761	0.00142193	0.0011565	0.000446129	0.000324037	0.00109671
Fatty_acid_biosynthesis	0.000473273	0.00151147	0.0118499	0.00849735	0.00151101	0.00519402
Lysine_biosynthesis	0.00047644	0.00151147	0.0126073	0.015219	-0.00404207	-0.00118124
Selenocompound_metabolism	0.000513813	0.0016024	0.010685	0.00972013	0.000431328	0.00149833
RNA_degradation	0.000525379	0.00161116	0.00665816	0.00758289	-0.00143673	-0.000412743
Styrene_degradation	0.000541163	0.00163236	0.00402311	0.00171123	0.00104046	0.00358329
C5-Branched_dibasic_acid_metabolism	0.000550626	0.00163412	0.0101065	0.00570366	0.001954	0.00685169
Glycerophospholipid_metabolism	0.000692655	0.00202299	0.00702815	0.00788831	-0.00134789	-0.000372445
Alanine,_aspartate_and_glutamate_metabolism	0.000770376	0.00221483	0.0158133	0.0171824	-0.00215246	-0.000585714
Plant-pathogen_interaction	0.000852805	0.00240889	0.00177944	0.00203991	-0.000410831	-0.000110118
Propanoate_metabolism	0.000864059	0.00240889	0.00872397	0.00742199	0.00055401	0.00204996
Xylene_degradation	0.000889887	0.00244387	0.00101349	0.00197033	-0.00151051	-0.000403182
Inositol_phosphate_metabolism	0.00107182	0.00290023	0.00291653	0.00221882	0.000286605	0.00110882
Glutathione_metabolism	0.00115397	0.00307726	0.00942299	0.00805585	0.000557844	0.00217643
Dioxin_degradation	0.00136963	0.00360018	0.00250638	0.0044762	-0.00315617	-0.000783458
Glyoxylate_and_dicarboxylate_metabolism	0.00180324	0.00467318	0.00655657	0.00442867	0.000811079	0.00344473
Methane_metabolism	0.00302664	0.00773475	0.00446594	0.00479546	-0.000543782	-0.000115249
beta-Lactam_resistance	0.00313624	0.00790505	0.00138358	0.000631284	0.000259076	0.00124552
Primary_bile_acid_biosynthesis	0.00337052	0.00838074	0.000760219	0.00155965	-0.00132735	-0.000271524
Riboflavin_metabolism	0.00344188	0.00844409	0.00705196	0.00577701	0.000430586	0.00211932
Secondary_bile_acid_biosynthesis	0.00359316	0.00860837	0.00673095	0.0138943	-0.0119275	-0.00239924
Flagellar_assembly	0.00360242	0.00860837	0.00545794	0.00275636	0.000903077	0.00450008
Nitrogen_metabolism	0.00368397	0.00869039	0.00620556	0.00497324	0.000410424	0.00205421
Glycerolipid_metabolism	0.00407715	0.00949614	0.00516128	0.00600326	-0.00141038	-0.000273592
Carbon_fixation_in_photosynthetic_organisms	0.00469371	0.0107955	0.0153143	0.0172039	-0.00318571	-0.000593539
Aminobenzoate_degradation	0.00477952	0.0108572	0.00299339	0.00221141	0.000246021	0.00131793
Biosynthesis_of_ansamycins	0.00526766	0.0118201	0.0243972	0.0159499	0.00257542	0.0143191
Zeatin_biosynthesis	0.00580543	0.0128699	0.00697389	0.00831346	-0.0022815	-0.000397649
Drug_metabolism_-_other_enzymes	0.00625846	0.013709	0.0126898	0.0153937	-0.00462527	-0.000782571
Insulin_signaling_pathway	0.00823147	0.0177112	0.000592733	0.0003868	5.44318e-05	0.000357435
Tyrosine_metabolism	0.00827806	0.0177112	0.00333973	0.00271347	0.000165177	0.00108734
ABC_transporters	0.010843	0.0229323	0.00908326	0.00809232	0.00023483	0.00174705
Two-component_system	0.0133397	0.0278921	0.0051254	0.003942	0.000252291	0.0021145
Biosynthesis_of_vancomycin_group_antibiotics	0.0142829	0.0295287	0.0132403	0.00900931	0.000864809	0.00759714
Bacterial_secretion_system	0.0173268	0.0354237	0.0105339	0.00961067	0.000166713	0.00167984
N-Glycan_biosynthesis	0.0183619	0.0371274	0.000189132	8.77261e-05	1.75835e-05	0.000185228
Thiamine_metabolism	0.0203681	0.0405247	0.0152174	0.0169305	-0.00315475	-0.000271567
Butanoate_metabolism	0.0204826	0.0405247	0.00829278	0.00745423	0.000132214	0.00154489
Bisphenol_degradation	0.0209475	0.0410037	0.000506098	0.00128024	-0.00142801	-0.000120265
Benzoate_degradation	0.027048	0.0523877	0.00372745	0.00286623	0.000100601	0.00162186
Protein_digestion_and_absorption	0.0286568	0.0549254	0.000260486	0.000112369	1.58609e-05	0.000280374
Basal_transcription_factors	0.0317056	0.0601426	2.02424e-06	2.39692e-07	1.61959e-07	3.40713e-06
Carbon_fixation_pathways_in_prokaryotes	0.0344611	0.0647025	0.0109698	0.0103881	4.33772e-05	0.00112014
Taurine_and_hypotaurine_metabolism	0.0388891	0.0722788	0.00952571	0.0105028	-0.00190329	-5.08231e-05
Glycosaminoglycan_degradation	0.0448076	0.0817739	0.00218894	0.00119563	2.3483e-05	0.00196314
mRNA_surveillance_pathway	0.0448868	0.0817739	4.21965e-07	5.89934e-08	8.57788e-09	7.17365e-07
Ascorbate_and_aldarate_metabolism	0.0578906	0.10443	0.00388361	0.00268815	-4.07632e-05	0.00243168
Pentose_and_glucuronate_interconversions	0.0602121	0.107563	0.00540694	0.00466668	-3.23981e-05	0.00151292
Streptomycin_biosynthesis	0.0692639	0.122544	0.012586	0.0108117	-0.000142454	0.003691
Cyanoamino_acid_metabolism	0.0734684	0.128745	0.00674484	0.00586525	-8.51015e-05	0.00184429
Betalain_biosynthesis	0.0828502	0.143815	0.000313104	5.99341e-05	-3.40558e-05	0.000540395
Linoleic_acid_metabolism	0.108969	0.187387	0.00154635	0.00222147	-0.00150336	0.000153139
Sulfur_relay_system	0.120366	0.204132	0.0117752	0.0124759	-0.00158822	0.000186866
Citrate_cycle_(TCA_cycle)	0.120926	0.204132	0.00886397	0.00771908	-0.000307037	0.00259681
Renin-angiotensin_system	0.138493	0.231662	9.10925e-06	8.22425e-07	-2.76523e-06	1.93389e-05
One_carbon_pool_by_folate	0.142419	0.236081	0.016941	0.0177576	-0.00191273	0.000279462
Cysteine_and_methionine_metabolism	0.145608	0.239214	0.0113485	0.0108674	-0.000169616	0.00113193
Monoterpenoid_biosynthesis	0.159271	0.257756	0	9.00556e-08	-2.16603e-07	3.6492e-08
Naphthalene_degradation	0.159697	0.257756	0.000122355	0	-4.97593e-05	0.00029447
Other_glycan_degradation	0.168852	0.270163	0.00667086	0.00508205	-0.000686444	0.00386407
Valine,_leucine_and_isoleucine_biosynthesis	0.17266	0.273875	0.0154848	0.0146898	-0.000353101	0.00194307
Nitrotoluene_degradation	0.186949	0.294005	0.00147895	0.000983287	-0.000244358	0.00123569
Endocytosis	0.19048	0.295287	1.15375e-06	4.5534e-07	-3.56341e-07	1.75317e-06
Chloroalkane_and_chloroalkene_degradation	0.191343	0.295287	0.00516365	0.00457819	-0.000297303	0.00146821
Arachidonic_acid_metabolism	0.192578	0.295287	0.00018834	5.32457e-05	-6.9822e-05	0.000340011
Biosynthesis_of_siderophore_group_nonribosomal_peptides	0.195049	0.296603	0.00129586	0.000778368	-0.000269628	0.00130462
Atrazine_degradation	0.228712	0.343276	0.000642032	0.000362729	-0.000178141	0.000736746
Pantothenate_and_CoA_biosynthesis	0.229473	0.343276	0.0142512	0.0146562	-0.00106946	0.000259571
Tetracycline_biosynthesis	0.240279	0.356543	9.48498e-05	0.000303339	-0.000558928	0.00014195
Flavonoid_biosynthesis	0.255508	0.376107	5.11049e-05	2.3328e-05	-2.06292e-05	7.61829e-05
Meiosis_-_yeast	0.269295	0.389168	1.85628e-05	1.06053e-05	-6.27251e-06	2.21876e-05
Neuroactive_ligand-receptor_interaction	0.270362	0.389168	5.38862e-09	2.8935e-09	-1.97047e-09	6.96071e-09
Oxidative_phosphorylation	0.270726	0.389168	0.00484167	0.00468872	-0.000120982	0.000426882
Lysosome	0.28764	0.410277	7.73642e-05	2.55956e-05	-4.44923e-05	0.000148029
Biosynthesis_of_type_II_polyketide_products	0.298062	0.421872	9.18956e-07	2.58986e-06	-4.85325e-06	1.51144e-06
Systemic_lupus_erythematosus	0.301008	0.42279	9.82715e-07	4.23906e-07	-5.1271e-07	1.63033e-06
Sesquiterpenoid_biosynthesis	0.320144	0.42585	9.51586e-07	2.57777e-07	-6.9206e-07	2.07968e-06
Pathways_in_cancer	0.321941	0.42585	5.58303e-06	0	-5.62014e-06	1.67862e-05
Various_types_of_N-glycan_biosynthesis	0.321941	0.42585	1.59327e-08	0	-1.60386e-08	4.7904e-08
Biosynthesis_of_12-,_14-_and_16-membered_macrolides	0.321941	0.42585	4.40541e-08	0	-4.43469e-08	1.32455e-07
Indole_alkaloid_biosynthesis	0.321941	0.42585	4.87463e-06	0	-4.90703e-06	1.46563e-05
Dorso-ventral_axis_formation	0.321941	0.42585	0	1.62702e-08	-4.89187e-08	1.63783e-08
Huntington's_disease	0.321941	0.42585	0	1.10214e-07	-3.31376e-07	1.10947e-07
Amyotrophic_lateral_sclerosis_(ALS)	0.321941	0.42585	0	8.12884e-06	-2.44406e-05	8.18287e-06
Photosynthesis_-_antenna_proteins	0.324016	0.42585	0.000151751	2.43999e-05	-0.000129173	0.000383875
ECM-receptor_interaction	0.330082	0.430745	5.66852e-07	4.01368e-08	-5.48229e-07	1.60166e-06
Plant_hormone_signal_transduction	0.33252	0.430871	6.6836e-08	1.85729e-07	-3.62348e-07	1.24563e-07
Spliceosome	0.347988	0.447761	2.22274e-08	5.67801e-08	-1.07634e-07	3.85284e-08
Steroid_biosynthesis	0.364778	0.466105	4.59427e-05	1.97644e-05	-3.12036e-05	8.35603e-05
Parkinson's_disease	0.390145	0.494279	1.96889e-05	6.28835e-06	-1.75199e-05	4.43209e-05
Toluene_degradation	0.3922	0.494279	0.00296532	0.00348964	-0.00173462	0.000685991
RNA_polymerase	0.400486	0.501289	0.00836314	0.00868016	-0.00106182	0.000427774
Polyketide_sugar_unit_biosynthesis	0.406689	0.505613	0.000545541	0.000338799	-0.000285483	0.000698967
Folate_biosynthesis	0.41535	0.512916	0.0136676	0.0128234	-0.00120368	0.00289196
Calcium_signaling_pathway	0.419283	0.514321	6.25164e-09	1.46088e-08	-2.89016e-08	1.21873e-08
Steroid_hormone_biosynthesis	0.423929	0.516576	0.000179274	0.000140966	-5.63204e-05	0.000132936
Bacterial_invasion_of_epithelial_cells	0.431844	0.522759	0.00024396	0.000159572	-0.000127818	0.000296593
Nicotinate_and_nicotinamide_metabolism	0.446219	0.536629	0.012413	0.0127124	-0.00107572	0.000477017
Pathogenic_Escherichia_coli_infection	0.451151	0.537991	0.000481078	0.000316909	-0.000266551	0.000594888
Protein_processing_in_endoplasmic_reticulum	0.453199	0.537991	0.000265961	0.000294328	-0.000103089	4.63556e-05
Isoflavonoid_biosynthesis	0.462933	0.546024	2.81831e-06	1.62012e-06	-2.03358e-06	4.42995e-06
Photosynthesis	0.469064	0.549731	0.00262584	0.00316103	-0.00199578	0.000925413
Ribosome_biogenesis_in_eukaryotes	0.527034	0.610728	0.000866485	0.000895715	-0.000120592	6.2132e-05
Biosynthesis_of_type_II_polyketide_backbone	0.527749	0.610728	1.82138e-06	9.55147e-07	-1.85928e-06	3.59174e-06
Butirosin_and_neomycin_biosynthesis	0.541028	0.622182	4.88699e-05	0.000102108	-0.000225578	0.000119102
Metabolism_of_xenobiotics_by_cytochrome_P450	0.55357	0.632651	0.000595268	0.000427931	-0.000390998	0.000725671
Limonene_and_pinene_degradation	0.582581	0.658013	0.000704584	0.000547563	-0.000408041	0.000722082
Shigellosis	0.58426	0.658013	3.31281e-05	5.42584e-05	-9.75263e-05	5.52656e-05
Synthesis_and_degradation_of_ketone_bodies	0.58649	0.658013	0.0153982	0.0146454	-0.00198577	0.00349144
Wnt_signaling_pathway	0.597701	0.666527	1.78413e-08	3.00064e-08	-5.78006e-08	3.34705e-08
Salivary_secretion	0.609934	0.676071	5.64884e-09	1.28343e-08	-3.51426e-08	2.07716e-08
Chagas_disease_(American_trypanosomiasis)	0.625462	0.689131	5.66049e-06	1.07568e-05	-2.57692e-05	1.55765e-05
NOD-like_receptor_signaling_pathway	0.635127	0.695615	0.000787897	0.000742239	-0.000144674	0.000235989
D-Arginine_and_D-ornithine_metabolism	0.638962	0.695674	0.000666984	0.000778156	-0.000580875	0.000358531
Vibrio_cholerae_infection	0.658323	0.712538	7.09044e-06	9.05223e-06	-1.07914e-05	6.86781e-06
Amoebiasis	0.663509	0.713952	4.41129e-05	3.75892e-05	-2.31313e-05	3.61789e-05
Ethylbenzene_degradation	0.690677	0.738863	0.000214958	0.00015971	-0.0002193	0.000329795
Sphingolipid_metabolism	0.733638	0.780286	0.00163398	0.00173378	-0.000679905	0.000480289
Retinol_metabolism	0.797683	0.843527	0.00034473	0.000370553	-0.000225212	0.000173566
Polycyclic_aromatic_hydrocarbon_degradation	0.827276	0.869821	0.000107953	9.63907e-05	-9.33117e-05	0.000116437
Pyruvate_metabolism	0.868402	0.907875	0.0115895	0.011648	-0.000757666	0.000640563
Other_types_of_O-glycan_biosynthesis	0.916899	0.943946	3.53823e-07	3.19317e-07	-6.19695e-07	6.88706e-07
Alzheimer's_disease	0.918222	0.943946	7.26221e-05	7.64318e-05	-7.72124e-05	6.9593e-05
Novobiocin_biosynthesis	0.918296	0.943946	5.13805e-05	4.43975e-05	-0.000127709	0.000141675
Glycosphingolipid_biosynthesis_-_lacto_and_neolacto_series	0.933618	0.949638	1.64039e-07	1.71514e-07	-1.8514e-07	1.70189e-07
Carotenoid_biosynthesis	0.934154	0.949638	0.0001246	0.000119915	-0.000107488	0.000116857
Hypertrophic_cardiomyopathy_(HCM)	0.943755	0.954126	1.35297e-06	1.26991e-06	-2.25124e-06	2.41735e-06
Vasopressin-regulated_water_reabsorption	0.949283	0.95447	3.06145e-08	3.23679e-08	-5.63272e-08	5.28204e-08
Proteasome	0.991743	0.991743	1.05678e-05	1.0618e-05	-9.64273e-06	9.54238e-06
