# Supplementary material for: Integrated analysis of microbiome and metabolome reveals insights into cervical neoplasia aggravation in a Chinese cohort
Source: Front Cell Infect Microbiol. 2025 May 8;15:1556153. doi: 10.3389/fcimb.2025.1556153 (PMC12095210; doi:10.3389/fcimb.2025.1556153)
Supplement: Supplementary file 6 [file Table4.xlsx]

## Sheet: TableS4
Table S4. Differential analysis of KEGG pathways for comparison CC_vs_HSIL using STAMP.
Feature	p.value	q.value	CC mean	HSIL mean	CI_low	CI_high
Terpenoid_backbone_biosynthesis	2.3843e-06	0.000132609	0.0147381	0.0179408	-0.004471	-0.00193444
Cell_cycle_-_Caulobacter	4.09682e-06	0.000132609	0.0167777	0.020681	-0.00548928	-0.00231736
Nucleotide_excision_repair	4.23851e-06	0.000132609	0.00908984	0.011761	-0.00375676	-0.00158562
Homologous_recombination	4.39192e-06	0.000132609	0.0170263	0.0215922	-0.00642929	-0.00270253
DNA_replication	4.90696e-06	0.000132609	0.0143703	0.0182439	-0.00546301	-0.00228415
Flagellar_assembly	5.21067e-06	0.000132609	0.00545794	0.00184222	0.00214286	0.00508858
Alanine,_aspartate_and_glutamate_metabolism	6.65342e-06	0.000132609	0.0158133	0.0175364	-0.00244106	-0.0010052
Aminoacyl-tRNA_biosynthesis	7.34304e-06	0.000132609	0.0192663	0.0252687	-0.00851635	-0.00348854
Ribosome	7.36656e-06	0.000132609	0.0184307	0.0242417	-0.00824292	-0.00337909
Mismatch_repair	7.91113e-06	0.000132609	0.0190766	0.0241302	-0.00718052	-0.00292669
beta-Lactam_resistance	7.92772e-06	0.000132609	0.00138358	0.000423076	0.000560937	0.00136008
D-Glutamine_and_D-glutamate_metabolism	9.31949e-06	0.000142899	0.0251604	0.0327658	-0.0108309	-0.0043799
Purine_metabolism	1.56363e-05	0.00021748	0.0103099	0.0121953	-0.00270894	-0.00106177
Pyrimidine_metabolism	1.66997e-05	0.00021748	0.0136249	0.0175161	-0.00559701	-0.00218541
Protein_export	1.77293e-05	0.00021748	0.0154682	0.0188758	-0.00490572	-0.00190957
Zeatin_biosynthesis	2.09513e-05	0.000239164	0.00697389	0.009038	-0.00297543	-0.00115281
Peptidoglycan_biosynthesis	2.20967e-05	0.000239164	0.0212884	0.0259503	-0.00673779	-0.00258616
Vibrio_cholerae_pathogenic_cycle	3.04695e-05	0.000299638	0.00268644	0.00201202	0.000369178	0.000979666
Penicillin_and_cephalosporin_biosynthesis	3.13619e-05	0.000299638	0.0011565	0.000346876	0.000444479	0.00117478
RNA_degradation	3.37622e-05	0.000299638	0.00665816	0.00774994	-0.00159015	-0.000593416
Arginine_and_proline_metabolism	3.41979e-05	0.000299638	0.00641449	0.00469322	0.00093653	0.002506
Glyoxylate_and_dicarboxylate_metabolism	3.77095e-05	0.000315389	0.00655657	0.00407722	0.00135023	0.00360847
Biosynthesis_of_unsaturated_fatty_acids	4.24501e-05	0.000333498	0.00432828	0.00240398	0.00103563	0.00281295
Base_excision_repair	4.34997e-05	0.000333498	0.0102424	0.0120305	-0.00261864	-0.000957478
D-Alanine_metabolism	6.19871e-05	0.000456225	0.0222219	0.0292145	-0.0103134	-0.00367192
Biotin_metabolism	6.67409e-05	0.00047232	0.00900068	0.00493136	0.00213418	0.00600446
Phosphonate_and_phosphinate_metabolism	7.62752e-05	0.000519726	0.00163512	0.000620205	0.000528874	0.00150097
Porphyrin_and_chlorophyll_metabolism	7.90887e-05	0.000519726	0.00476397	0.00273551	0.00105209	0.00300483
Nitrogen_metabolism	8.76082e-05	0.000540582	0.00620556	0.00467659	0.000793069	0.00226487
Pentose_phosphate_pathway	8.81384e-05	0.000540582	0.0179239	0.0213212	-0.00504712	-0.00174749
Bacterial_chemotaxis	9.14234e-05	0.000542642	0.0111304	0.00402344	0.00366544	0.0105486
Glycolysis_/_Gluconeogenesis	9.48726e-05	0.000545518	0.0134165	0.0161164	-0.00401813	-0.00138154
Cyanoamino_acid_metabolism	9.9989e-05	0.000556782	0.00674484	0.00433535	0.00123039	0.00358859
C5-Branched_dibasic_acid_metabolism	0.000102884	0.000556782	0.0101065	0.00562721	0.00228341	0.00667517
Sulfur_metabolism	0.000197893	0.00104035	0.00655674	0.00426438	0.00111525	0.00346947
Histidine_metabolism	0.000225785	0.00115401	0.00722869	0.00439935	0.00136257	0.0042961
Amino_sugar_and_nucleotide_sugar_metabolism	0.000238686	0.00118698	0.0119214	0.014876	-0.00449227	-0.00141678
Ubiquinone_and_other_terpenoid-quinone_biosynthesis	0.000337025	0.00163191	0.00458014	0.00279652	0.00083181	0.00273543
Thiamine_metabolism	0.000361012	0.00169266	0.0152174	0.0181436	-0.00449903	-0.00135342
Chlorocyclohexane_and_chlorobenzene_degradation	0.000367969	0.00169266	0.00194886	0.000660962	0.000597657	0.00197814
Two-component_system	0.000397751	0.00178503	0.0051254	0.00344101	0.000777126	0.00259164
Caprolactam_degradation	0.000443784	0.0019442	0.0028021	0.000957317	0.000841245	0.00284831
Vibrio_cholerae_infection	0.000475916	0.00200376	7.09044e-06	2.33128e-06	2.16593e-06	7.35238e-06
Lysine_degradation	0.000489544	0.00200376	0.00365059	0.00210407	0.000698158	0.00239487
Fatty_acid_biosynthesis	0.00049005	0.00200376	0.0118499	0.00876144	0.00138724	0.00478962
Lipoic_acid_metabolism	0.000579633	0.00223934	0.00842103	0.00457226	0.00169962	0.00599791
beta-Alanine_metabolism	0.000584648	0.00223934	0.00502153	0.00264611	0.00105023	0.0037006
Pentose_and_glucuronate_interconversions	0.000591951	0.00223934	0.00540694	0.00423251	0.000523045	0.00182581
Glycine,_serine_and_threonine_metabolism	0.000596346	0.00223934	0.0091653	0.00703296	0.000938487	0.00332619
Nitrotoluene_degradation	0.000629332	0.00230283	0.00147895	0.000417459	0.000473408	0.00164958
Geraniol_degradation	0.000638285	0.00230283	0.00551573	0.00192262	0.00157836	0.00560785
Carbon_fixation_in_photosynthetic_organisms	0.00067325	0.00238227	0.0153143	0.0176639	-0.00367795	-0.00102122
One_carbon_pool_by_folate	0.00103453	0.00359156	0.016941	0.0189086	-0.00312269	-0.000812576
Propanoate_metabolism	0.00118116	0.00402469	0.00872397	0.00739034	0.000542945	0.00212433
Fluorobenzoate_degradation	0.00135626	0.00453731	0.00281961	0.000901038	0.000767197	0.00306994
Glutathione_metabolism	0.00157957	0.00519	0.00942299	0.00813305	0.00050406	0.00207582
Phenylalanine_metabolism	0.0019425	0.00627053	0.00306137	0.00212891	0.000351534	0.00151337
Valine,_leucine_and_isoleucine_degradation	0.00253059	0.00802808	0.0068756	0.00451789	0.000851374	0.00386404
ABC_transporters	0.00260866	0.00803343	0.00908326	0.00783885	0.000445781	0.00204302
Butanoate_metabolism	0.0026196	0.00803343	0.00829278	0.00722732	0.00038164	0.00174929
Bacterial_secretion_system	0.00340834	0.0102809	0.0105339	0.00944853	0.000369841	0.001801
Lysine_biosynthesis	0.00352098	0.0104494	0.0126073	0.0145156	-0.00317451	-0.000642047
Staphylococcus_aureus_infection	0.00368737	0.0107695	0.00124066	0.00209647	-0.0014269	-0.000284716
Non-homologous_end-joining	0.00385464	0.0110821	0.000566862	0.000211034	0.000117762	0.000593893
Atrazine_degradation	0.00448513	0.0126964	0.000642032	0.000119805	0.000168085	0.00087637
RNA_polymerase	0.00473526	0.0132013	0.00836314	0.00934336	-0.00165242	-0.000308032
Insulin_signaling_pathway	0.00551909	0.0151569	0.000592733	0.000400357	5.77827e-05	0.00032697
Aminobenzoate_degradation	0.00605549	0.0163854	0.00299339	0.00215513	0.000245463	0.00143106
Fatty_acid_metabolism	0.00626886	0.016717	0.00729242	0.00546981	0.000529378	0.00311585
Glycosphingolipid_biosynthesis_-_lacto_and_neolacto_series	0.00654813	0.0170206	1.64039e-07	1.04584e-08	4.47069e-08	2.62454e-07
Nicotinate_and_nicotinamide_metabolism	0.00656772	0.0170206	0.012413	0.0134219	-0.00172974	-0.000287957
Steroid_hormone_biosynthesis	0.00710371	0.0180685	0.000179274	6.70661e-05	3.12987e-05	0.000193116
Tryptophan_metabolism	0.00716848	0.0180685	0.00488912	0.00345783	0.000398197	0.00246438
Tyrosine_metabolism	0.00730253	0.0181576	0.00333973	0.00269838	0.000176823	0.00110588
Epithelial_cell_signaling_in_Helicobacter_pylori_infection	0.00817557	0.0200007	0.000897857	0.000583784	8.31087e-05	0.000545037
Tropane,_piperidine_and_pyridine_alkaloid_biosynthesis	0.00826116	0.0200007	0.00302188	0.00182027	0.000316728	0.00208649
Ascorbate_and_aldarate_metabolism	0.00891266	0.0212978	0.00388361	0.00250177	0.000353906	0.00240977
Fructose_and_mannose_metabolism	0.0101449	0.0239316	0.0125261	0.0162266	-0.00650268	-0.000898381
Phosphotransferase_system_(PTS)	0.0103175	0.0240306	0.0104651	0.0146322	-0.00733012	-0.00100411
Biosynthesis_of_siderophore_group_nonribosomal_peptides	0.0116727	0.0268472	0.00129586	0.000458889	0.000193799	0.00148015
Lipopolysaccharide_biosynthesis	0.0128086	0.0290961	0.00724137	0.00468526	0.000554851	0.00455738
African_trypanosomiasis	0.0136327	0.0305906	0.00054939	0.00030969	5.02981e-05	0.000429103
Biosynthesis_of_vancomycin_group_antibiotics	0.0154988	0.0343588	0.0132403	0.00914891	0.000795119	0.00738764
Peroxisome	0.0168655	0.0369435	0.00265267	0.00218914	8.5081e-05	0.000841975
Riboflavin_metabolism	0.018991	0.04111	0.00705196	0.00601276	0.000174404	0.00190401
Pathogenic_Escherichia_coli_infection	0.0212415	0.0454469	0.000481078	6.56561e-05	6.44836e-05	0.00076636
Galactose_metabolism	0.0218297	0.0461685	0.0114687	0.0140037	-0.00469385	-0.000376117
Bacterial_invasion_of_epithelial_cells	0.0228227	0.0473393	0.00024396	4.17654e-05	2.92269e-05	0.000375161
Glycerophospholipid_metabolism	0.0228978	0.0473393	0.00702815	0.00761418	-0.00108924	-8.2819e-05
Pantothenate_and_CoA_biosynthesis	0.0246777	0.0501469	0.0142512	0.0150588	-0.00151001	-0.000105054
Starch_and_sucrose_metabolism	0.0249623	0.0501469	0.00934596	0.0104372	-0.00204202	-0.000140376
Phenylalanine,_tyrosine_and_tryptophan_biosynthesis	0.0250734	0.0501469	0.00812617	0.00632727	0.000229881	0.00336792
Benzoate_degradation	0.0258263	0.0510971	0.00372745	0.00279251	0.000115479	0.0017544
Ribosome_biogenesis_in_eukaryotes	0.0281541	0.0551102	0.000866485	0.00098533	-0.000224703	-1.29863e-05
Plant-pathogen_interaction	0.0296571	0.0574412	0.00177944	0.00193647	-0.000298258	-1.58072e-05
Styrene_degradation	0.0305242	0.0585047	0.00402311	0.00247838	0.000148441	0.00294102
Selenocompound_metabolism	0.0368164	0.0694004	0.010685	0.0101489	3.3452e-05	0.0010386
Taurine_and_hypotaurine_metabolism	0.0369633	0.0694004	0.00952571	0.0105173	-0.00192196	-6.11537e-05
Vitamin_B6_metabolism	0.0382089	0.0710146	0.010404	0.00904712	7.52163e-05	0.00263855
Polyketide_sugar_unit_biosynthesis	0.047502	0.0874037	0.000545541	0.000118344	4.82858e-06	0.000849566
Pyruvate_metabolism	0.0490881	0.0894279	0.0115895	0.0109785	2.48796e-06	0.00121948
Inositol_phosphate_metabolism	0.0501685	0.0905	0.00291653	0.00249343	-3.16755e-07	0.000846518
NOD-like_receptor_signaling_pathway	0.0506896	0.0905523	0.000787897	0.000964759	-0.000354266	5.40937e-07
RNA_transport	0.0568468	0.100575	0.000594267	0.000726703	-0.000268805	3.93226e-06
Plant_hormone_signal_transduction	0.0582597	0.102093	6.6836e-08	4.71095e-09	-2.24963e-09	1.265e-07
Limonene_and_pinene_degradation	0.0602808	0.104638	0.000704584	0.000215361	-2.16509e-05	0.0010001
Chloroalkane_and_chloroalkene_degradation	0.0655605	0.11274	0.00516365	0.0042945	-5.69711e-05	0.00179526
Polycyclic_aromatic_hydrocarbon_degradation	0.0790684	0.134709	0.000107953	4.18489e-05	-7.84921e-06	0.000140058
Basal_transcription_factors	0.101016	0.170523	2.02424e-06	6.10874e-07	-2.83164e-07	3.10989e-06
Betalain_biosynthesis	0.106494	0.178135	0.000313104	6.57364e-05	-5.44317e-05	0.000549166
Meiosis_-_yeast	0.10879	0.180337	1.85628e-05	7.17452e-06	-2.58613e-06	2.53626e-05
Citrate_cycle_(TCA_cycle)	0.116958	0.192145	0.00886397	0.00772706	-0.000289279	0.0025631
Secondary_bile_acid_biosynthesis	0.119559	0.194681	0.00673095	0.0100921	-0.00760788	0.000885545
Metabolism_of_xenobiotics_by_cytochrome_P450	0.122029	0.19696	0.000595268	0.000231811	-9.93589e-05	0.000826274
Primary_bile_acid_biosynthesis	0.125748	0.201198	0.000760219	0.0011272	-0.000838471	0.000104511
Chagas_disease_(American_trypanosomiasis)	0.127845	0.202789	5.66049e-06	4.52518e-05	-9.08984e-05	1.17159e-05
Biosynthesis_of_type_II_polyketide_products	0.133609	0.210121	9.18956e-07	7.9904e-06	-1.63818e-05	2.23889e-06
Other_types_of_O-glycan_biosynthesis	0.134997	0.210505	3.53823e-07	0	-1.13806e-07	8.21451e-07
Cysteine_and_methionine_metabolism	0.140518	0.217272	0.0113485	0.0119468	-0.0013973	0.000200815
Methane_metabolism	0.145305	0.222801	0.00446594	0.00464172	-0.000413416	6.18632e-05
Retinol_metabolism	0.146589	0.222913	0.00034473	0.000508761	-0.000386593	5.85314e-05
mRNA_surveillance_pathway	0.153797	0.231328	4.21965e-07	1.5175e-07	-1.0364e-07	6.44069e-07
Shigellosis	0.154637	0.231328	3.31281e-05	0	-1.28968e-05	7.91529e-05
Arachidonic_acid_metabolism	0.156239	0.231839	0.00018834	4.00398e-05	-5.81357e-05	0.000354736
Apoptosis	0.169493	0.249474	0.000429646	0.000320729	-4.72062e-05	0.000265041
Vasopressin-regulated_water_reabsorption	0.170835	0.249474	3.06145e-08	0	-1.3622e-08	7.48509e-08
Carotenoid_biosynthesis	0.188825	0.272932	0.0001246	6.18789e-05	-3.1482e-05	0.000156923
Steroid_biosynthesis	0.189866	0.272932	4.59427e-05	8.61174e-06	-1.90548e-05	9.37167e-05
Flavonoid_biosynthesis	0.204709	0.291704	5.11049e-05	1.94108e-05	-1.77216e-05	8.11098e-05
Biosynthesis_of_ansamycins	0.206095	0.291704	0.0243972	0.0204173	-0.00222787	0.0101875
Toluene_degradation	0.217919	0.306085	0.00296532	0.00224315	-0.000433161	0.00187751
Systemic_lupus_erythematosus	0.224142	0.312441	9.82715e-07	3.24472e-07	-4.13799e-07	1.73028e-06
Sesquiterpenoid_biosynthesis	0.227388	0.314582	9.51586e-07	1.16257e-07	-5.366e-07	2.20726e-06
Valine,_leucine_and_isoleucine_biosynthesis	0.24573	0.33742	0.0154848	0.0148267	-0.000459778	0.00177582
Folate_biosynthesis	0.273127	0.370709	0.0136676	0.0147412	-0.00300647	0.00085913
Endocytosis	0.27537	0.370709	1.15375e-06	3.1271e-06	-5.55851e-06	1.61183e-06
D-Arginine_and_D-ornithine_metabolism	0.276017	0.370709	0.000666984	0.000484588	-0.000147909	0.000512702
Amyotrophic_lateral_sclerosis_(ALS)	0.282616	0.376822	0	5.01077e-06	-1.42719e-05	4.25033e-06
Photosynthesis_-_antenna_proteins	0.287691	0.380829	0.000151751	1.54214e-05	-0.000118321	0.00039098
Renin-angiotensin_system	0.297241	0.387171	9.10925e-06	3.13922e-06	-5.38996e-06	1.733e-05
ECM-receptor_interaction	0.299635	0.387171	5.66852e-07	6.34708e-09	-5.13048e-07	1.63406e-06
Neuroactive_ligand-receptor_interaction	0.300172	0.387171	5.38862e-09	3.21334e-08	-7.80216e-08	2.4532e-08
Bisphenol_degradation	0.30797	0.387171	0.000506098	0.000306078	-0.000187169	0.00058721
Parkinson's_disease	0.316251	0.387171	1.96889e-05	4.78438e-06	-1.46174e-05	4.44264e-05
Pathways_in_cancer	0.321941	0.387171	5.58303e-06	0	-5.62014e-06	1.67862e-05
Novobiocin_biosynthesis	0.321941	0.387171	5.13805e-05	0	-5.17221e-05	0.000154483
Various_types_of_N-glycan_biosynthesis	0.321941	0.387171	1.59327e-08	0	-1.60386e-08	4.7904e-08
Biosynthesis_of_12-,_14-_and_16-membered_macrolides	0.321941	0.387171	4.40541e-08	0	-4.43469e-08	1.32455e-07
Indole_alkaloid_biosynthesis	0.321941	0.387171	4.87463e-06	0	-4.90703e-06	1.46563e-05
p53_signaling_pathway	0.321941	0.387171	0	5.14203e-08	-1.54603e-07	5.17621e-08
Phagosome	0.321941	0.387171	0	3.09223e-09	-9.29725e-09	3.11279e-09
Salivary_secretion	0.321941	0.387171	5.64884e-09	0	-5.68638e-09	1.69841e-08
Bile_secretion	0.321941	0.387171	0	3.56198e-08	-1.07096e-07	3.58565e-08
Drug_metabolism_-_other_enzymes	0.335388	0.400724	0.0126898	0.0137984	-0.00338119	0.00116398
Streptomycin_biosynthesis	0.36197	0.429693	0.012586	0.0116901	-0.00104446	0.00283617
Wnt_signaling_pathway	0.375221	0.442568	1.78413e-08	5.52953e-09	-1.51979e-08	3.98213e-08
Calcium_signaling_pathway	0.392458	0.459951	6.25164e-09	2.99049e-09	-4.27652e-09	1.07988e-08
Naphthalene_degradation	0.404689	0.469537	0.000122355	0.000245764	-0.000416137	0.000169319
Linoleic_acid_metabolism	0.405741	0.469537	0.00154635	0.00187672	-0.0011153	0.000454577
Hypertrophic_cardiomyopathy_(HCM)	0.419674	0.482625	1.35297e-06	4.98386e-07	-1.2493e-06	2.95846e-06
Glycerolipid_metabolism	0.424274	0.484885	0.00516128	0.00543064	-0.000935475	0.000396744
Amoebiasis	0.429536	0.487868	4.41129e-05	3.21263e-05	-1.7988e-05	4.19612e-05
Glycosaminoglycan_degradation	0.438484	0.494976	0.00218894	0.00176635	-0.000654905	0.00150009
Biosynthesis_of_type_II_polyketide_backbone	0.470958	0.528392	1.82138e-06	8.4831e-07	-1.70957e-06	3.65571e-06
Carbon_fixation_pathways_in_prokaryotes	0.494021	0.550909	0.0109698	0.0107888	-0.000342174	0.000704366
Oxidative_phosphorylation	0.51491	0.570744	0.00484167	0.00475816	-0.000169941	0.000336972
Dioxin_degradation	0.533451	0.587754	0.00250638	0.00287379	-0.00153388	0.000799073
Ethylbenzene_degradation	0.612885	0.671255	0.000214958	0.000155929	-0.000171985	0.000290043
Spliceosome	0.673794	0.733598	2.22274e-08	3.06539e-08	-4.81243e-08	3.12713e-08
Isoflavonoid_biosynthesis	0.686035	0.736814	2.81831e-06	2.16559e-06	-2.54859e-06	3.85402e-06
N-Glycan_biosynthesis	0.688123	0.736814	0.000189132	0.000211454	-0.000132304	8.76594e-05
Sulfur_relay_system	0.688761	0.736814	0.0117752	0.0115512	-0.00088228	0.00133035
Synthesis_and_degradation_of_ketone_bodies	0.756689	0.804802	0.0153982	0.0158355	-0.00323056	0.002356
Proteasome	0.762116	0.805915	1.05678e-05	9.16898e-06	-7.74491e-06	1.05426e-05
Lysosome	0.812286	0.854061	7.73642e-05	6.31866e-05	-0.000103912	0.000132267
Protein_processing_in_endoplasmic_reticulum	0.821757	0.85911	0.000265961	0.000258051	-6.15445e-05	7.73654e-05
Tetracycline_biosynthesis	0.837475	0.870596	9.48498e-05	0.000127542	-0.000348192	0.000282809
Butirosin_and_neomycin_biosynthesis	0.849726	0.878368	4.88699e-05	3.7202e-05	-0.000110229	0.000133565
Alzheimer's_disease	0.871181	0.895516	7.26221e-05	6.6505e-05	-6.85051e-05	8.07394e-05
Sphingolipid_metabolism	0.882723	0.902339	0.00163398	0.00167999	-0.000663099	0.000571066
Protein_digestion_and_absorption	0.888007	0.902725	0.000260486	0.000272345	-0.00017844	0.000154722
Xylene_degradation	0.894004	0.903828	0.00101349	0.00104884	-0.000560459	0.000489752
Other_glycan_degradation	0.904105	0.909045	0.00667086	0.00683295	-0.00282353	0.00249935
Photosynthesis	0.927121	0.927121	0.00262584	0.00256025	-0.00135317	0.00148437
