# Supplementary material for: Integrated analysis of microbiome and metabolome reveals insights into cervical neoplasia aggravation in a Chinese cohort
Source: Front Cell Infect Microbiol. 2025 May 8;15:1556153. doi: 10.3389/fcimb.2025.1556153 (PMC12095210; doi:10.3389/fcimb.2025.1556153)
Supplement: Supplementary file 7 [file Table5.xlsx]

## Sheet: TableS5
Table S5. Differential analysis of KEGG pathways for comparison health_vs_HSIL using STAMP.
Feature	p.value	q.value	health mean	HSIL mean	CI_low	CI_high
Xylene_degradation	0.00309263	0.201169	0.00197033	0.00104884	0.000318308	0.00152468
Apoptosis	0.00321371	0.201169	0.000131283	0.000320729	-0.000313451	-6.54399e-05
Bisphenol_degradation	0.0034325	0.201169	0.00128024	0.000306078	0.000332527	0.00161579
Starch_and_sucrose_metabolism	0.00583005	0.201169	0.0114579	0.0104372	0.00030184	0.00173968
Cysteine_and_methionine_metabolism	0.00736132	0.201169	0.0108674	0.0119468	-0.0018616	-0.000297203
Cyanoamino_acid_metabolism	0.00756489	0.201169	0.00586525	0.00433535	0.000417438	0.00264235
N-Glycan_biosynthesis	0.008684	0.201169	8.77261e-05	0.000211454	-0.000215191	-3.22651e-05
Peroxisome	0.00879428	0.201169	0.00171436	0.00218914	-0.000827195	-0.000122377
Galactose_metabolism	0.0148844	0.270504	0.0162626	0.0140037	0.000450424	0.00406739
Phosphotransferase_system_(PTS)	0.0149457	0.270504	0.0183716	0.0146322	0.000743423	0.00673542
Dioxin_degradation	0.0162598	0.270504	0.0044762	0.00287379	0.000301585	0.00290324
Protein_digestion_and_absorption	0.0188186	0.286984	0.000112369	0.000272345	-0.000292713	-2.72389e-05
One_carbon_pool_by_folate	0.0215909	0.303933	0.0177576	0.0189086	-0.00212941	-0.000172587
Nitrotoluene_degradation	0.0285526	0.339997	0.000983287	0.000417459	6.13339e-05	0.00107032
NOD-like_receptor_signaling_pathway	0.0291971	0.339997	0.000742239	0.000964759	-0.000422056	-2.29849e-05
Glycosphingolipid_biosynthesis_-_lacto_and_neolacto_series	0.0297265	0.339997	1.71514e-07	1.04584e-08	1.64496e-08	3.05662e-07
RNA_polymerase	0.0327244	0.352269	0.00868016	0.00934336	-0.00127076	-5.56483e-05
Pyruvate_metabolism	0.0436183	0.402455	0.011648	0.0109785	1.95634e-05	0.00131951
Nicotinate_and_nicotinamide_metabolism	0.0454518	0.402455	0.0127124	0.0134219	-0.00140436	-1.46377e-05
Naphthalene_degradation	0.0454778	0.402455	0	0.000245764	-0.000486395	-5.13298e-06
Zeatin_biosynthesis	0.0461833	0.402455	0.00831346	0.009038	-0.00143659	-1.2499e-05
Toluene_degradation	0.0498742	0.414863	0.00348964	0.00224315	6.97509e-07	0.00249228
Vasopressin-regulated_water_reabsorption	0.0541637	0.430955	3.23679e-08	0	-6.00543e-10	6.53363e-08
Pathogenic_Escherichia_coli_infection	0.0584653	0.433365	0.000316909	6.56561e-05	-9.32429e-06	0.000511831
Lipopolysaccharide_biosynthesis	0.0592029	0.433365	0.00297305	0.00468526	-0.00349227	6.78455e-05
Sulfur_relay_system	0.0661614	0.433927	0.0124759	0.0115512	-6.3066e-05	0.00191249
Steroid_hormone_biosynthesis	0.0680403	0.433927	0.000140966	6.70661e-05	-5.59e-06	0.000153389
Ribosome_biogenesis_in_eukaryotes	0.0710093	0.433927	0.000895715	0.00098533	-0.000187051	7.82133e-06
Bacterial_invasion_of_epithelial_cells	0.0724984	0.433927	0.000159572	4.17654e-05	-1.1132e-05	0.000246745
Phenylalanine_metabolism	0.0726695	0.433927	0.00168513	0.00212891	-0.000929113	4.15426e-05
Thiamine_metabolism	0.0742626	0.433927	0.0169305	0.0181436	-0.00254727	0.000121138
Methane_metabolism	0.0776957	0.433927	0.00479546	0.00464172	-1.74027e-05	0.00032488
Glycerolipid_metabolism	0.0813725	0.433927	0.00600326	0.00543064	-7.27248e-05	0.00121796
Folate_biosynthesis	0.082843	0.433927	0.0128234	0.0147412	-0.00408944	0.000253815
Shigellosis	0.0850427	0.433927	5.42584e-05	0	-7.75818e-06	0.000116275
Non-homologous_end-joining	0.0861797	0.433927	9.42713e-05	0.000211034	-0.000250543	1.70167e-05
Steroid_biosynthesis	0.0877338	0.433927	1.97644e-05	8.61174e-06	-1.69429e-06	2.39995e-05
Vitamin_B6_metabolism	0.0915154	0.440719	0.00788707	0.00904712	-0.0025107	0.000190609
Styrene_degradation	0.0984242	0.461837	0.00171123	0.00247838	-0.00167989	0.000145595
Renin-angiotensin_system	0.106573	0.483374	8.22425e-07	3.13922e-06	-5.1467e-06	5.13113e-07
Selenocompound_metabolism	0.110103	0.483374	0.00972013	0.0101489	-0.000956491	9.88862e-05
Primary_bile_acid_biosynthesis	0.114993	0.483374	0.00155965	0.0011272	-0.000107151	0.000972061
Vibrio_cholerae_infection	0.123003	0.483374	9.05223e-06	2.33128e-06	-1.87946e-06	1.53214e-05
Limonene_and_pinene_degradation	0.123933	0.483374	0.000547563	0.000215361	-9.26967e-05	0.000757102
Secondary_bile_acid_biosynthesis	0.124255	0.483374	0.0138943	0.0100921	-0.00106393	0.00866835
Carbon_fixation_pathways_in_prokaryotes	0.125373	0.483374	0.0103881	0.0107888	-0.000914911	0.000113587
Endocytosis	0.127961	0.483374	4.5534e-07	3.1271e-06	-6.13722e-06	7.93712e-07
Plant_hormone_signal_transduction	0.129678	0.483374	1.85729e-07	4.71095e-09	-5.48792e-08	4.16914e-07
Pentose_and_glucuronate_interconversions	0.13031	0.483374	0.00466668	0.00423251	-0.000131095	0.000999432
Glycolysis_/_Gluconeogenesis	0.133468	0.483374	0.0171181	0.0161164	-0.000311723	0.0023151
Other_glycan_degradation	0.135126	0.483374	0.00508205	0.00683295	-0.00405777	0.000555968
Two-component_system	0.137352	0.483374	0.003942	0.00344101	-0.000162565	0.00116453
Fatty_acid_metabolism	0.144185	0.497616	0.00484563	0.00546981	-0.00146577	0.00021741
Staphylococcus_aureus_infection	0.146838	0.497616	0.00254146	0.00209647	-0.000158713	0.0010487
RNA_transport	0.152418	0.504689	0.000829722	0.000726703	-3.87013e-05	0.000244739
Atrazine_degradation	0.15444	0.504689	0.000362729	0.000119805	-9.37803e-05	0.000579629
Monoterpenoid_biosynthesis	0.159271	0.506099	9.00556e-08	0	-3.6492e-08	2.16603e-07
Drug_metabolism_-_other_enzymes	0.160403	0.506099	0.0153937	0.0137984	-0.000643179	0.00383381
Plant-pathogen_interaction	0.169452	0.52212	0.00203991	0.00193647	-4.48288e-05	0.000251712
Fructose_and_mannose_metabolism	0.171187	0.52212	0.0181059	0.0162266	-0.000825607	0.00458407
Other_types_of_O-glycan_biosynthesis	0.177355	0.532065	3.19317e-07	0	-1.49249e-07	7.87882e-07
Carotenoid_biosynthesis	0.183217	0.540785	0.000119915	6.18789e-05	-2.79757e-05	0.000144049
Inositol_phosphate_metabolism	0.189569	0.549513	0.00221882	0.00249343	-0.000687015	0.000137792
Chagas_disease_(American_trypanosomiasis)	0.197198	0.549513	1.07568e-05	4.52518e-05	-8.73727e-05	1.83829e-05
Phenylalanine,_tyrosine_and_tryptophan_biosynthesis	0.198792	0.549513	0.00517541	0.00632727	-0.00291809	0.000614381
Pantothenate_and_CoA_biosynthesis	0.20394	0.549513	0.0146562	0.0150588	-0.00102711	0.000221942
Histidine_metabolism	0.204977	0.549513	0.00359456	0.00439935	-0.00205612	0.000446528
Biosynthesis_of_ansamycins	0.207387	0.549513	0.0159499	0.0204173	-0.0114506	0.00251574
Flagellar_assembly	0.209426	0.549513	0.00275636	0.00184222	-0.000523402	0.00235168
Biosynthesis_of_siderophore_group_nonribosomal_peptides	0.210196	0.549513	0.000778368	0.000458889	-0.000185041	0.000823999
mRNA_surveillance_pathway	0.21648	0.557969	5.89934e-08	1.5175e-07	-2.41079e-07	5.55664e-08
D-Arginine_and_D-ornithine_metabolism	0.22368	0.562346	0.000778156	0.000484588	-0.000182666	0.000769802
Wnt_signaling_pathway	0.224859	0.562346	3.00064e-08	5.52953e-09	-1.54435e-08	6.43971e-08
Polycyclic_aromatic_hydrocarbon_degradation	0.232022	0.562346	9.63907e-05	4.18489e-05	-3.56802e-05	0.000144764
Polyketide_sugar_unit_biosynthesis	0.234249	0.562346	0.000338799	0.000118344	-0.000145463	0.000586374
Tryptophan_metabolism	0.235597	0.562346	0.00307292	0.00345783	-0.00102562	0.0002558
Glycosaminoglycan_degradation	0.237581	0.562346	0.00119563	0.00176635	-0.00152381	0.000382367
Hypertrophic_cardiomyopathy_(HCM)	0.239689	0.562346	1.26991e-06	4.98386e-07	-5.25482e-07	2.06853e-06
Calcium_signaling_pathway	0.251656	0.581633	1.46088e-08	2.99049e-09	-8.47065e-09	3.17073e-08
Amino_sugar_and_nucleotide_sugar_metabolism	0.257126	0.581633	0.0156194	0.014876	-0.000550474	0.00203727
Neuroactive_ligand-receptor_interaction	0.257581	0.581633	2.8935e-09	3.21334e-08	-8.04935e-08	2.20136e-08
ECM-receptor_interaction	0.264999	0.581633	4.01368e-08	6.34708e-09	-2.63178e-08	9.38972e-08
Retinol_metabolism	0.26723	0.581633	0.000370553	0.000508761	-0.000383954	0.000107538
Biosynthesis_of_type_II_polyketide_products	0.270524	0.581633	2.58986e-06	7.9904e-06	-1.51089e-05	4.30778e-06
African_trypanosomiasis	0.270558	0.581633	0.000219779	0.00030969	-0.000250934	7.11119e-05
Glycerophospholipid_metabolism	0.275997	0.581633	0.00788831	0.00761418	-0.000222287	0.000770564
Fluorobenzoate_degradation	0.276514	0.581633	0.000537982	0.000901038	-0.00102283	0.000296721
Basal_transcription_factors	0.29015	0.589153	2.39692e-07	6.10874e-07	-1.06486e-06	3.22494e-07
beta-Lactam_resistance	0.292462	0.589153	0.000631284	0.000423076	-0.000182823	0.000599241
Sesquiterpenoid_biosynthesis	0.300301	0.589153	2.57777e-07	1.16257e-07	-1.28667e-07	4.11706e-07
Synthesis_and_degradation_of_ketone_bodies	0.310456	0.589153	0.0146454	0.0158355	-0.00350567	0.00112544
Alanine,_aspartate_and_glutamate_metabolism	0.311998	0.589153	0.0171824	0.0175364	-0.00104529	0.000337201
Glycine,_serine_and_threonine_metabolism	0.316633	0.589153	0.00642763	0.00703296	-0.0017983	0.000587629
Salivary_secretion	0.321941	0.589153	1.28343e-08	0	-1.29196e-08	3.85882e-08
Novobiocin_biosynthesis	0.321941	0.589153	4.43975e-05	0	-4.46926e-05	0.000133488
p53_signaling_pathway	0.321941	0.589153	0	5.14203e-08	-1.54603e-07	5.17621e-08
Phagosome	0.321941	0.589153	0	3.09223e-09	-9.29725e-09	3.11279e-09
Dorso-ventral_axis_formation	0.321941	0.589153	1.62702e-08	0	-1.63783e-08	4.89187e-08
Bile_secretion	0.321941	0.589153	0	3.56198e-08	-1.07096e-07	3.58565e-08
Huntington's_disease	0.321941	0.589153	1.10214e-07	0	-1.10947e-07	3.31376e-07
Protein_processing_in_endoplasmic_reticulum	0.336461	0.606178	0.000294328	0.000258051	-3.82311e-05	0.000110786
Nitrogen_metabolism	0.33787	0.606178	0.00497324	0.00467659	-0.000314922	0.000908221
Porphyrin_and_chlorophyll_metabolism	0.350079	0.621985	0.00233649	0.00273551	-0.00124201	0.000443968
Tropane,_piperidine_and_pyridine_alkaloid_biosynthesis	0.365972	0.642915	0.0014584	0.00182027	-0.00115239	0.000428635
Tetracycline_biosynthesis	0.371589	0.642915	0.000303339	0.000127542	-0.000212748	0.000564342
Lysine_biosynthesis	0.37416	0.642915	0.015219	0.0145156	-0.000859736	0.00226649
Epithelial_cell_signaling_in_Helicobacter_pylori_infection	0.378737	0.642915	0.000483517	0.000583784	-0.000325221	0.000124687
Metabolism_of_xenobiotics_by_cytochrome_P450	0.379426	0.642915	0.000427931	0.000231811	-0.000245334	0.000637576
Streptomycin_biosynthesis	0.388317	0.646903	0.0108117	0.0116901	-0.00288917	0.00113235
Valine,_leucine_and_isoleucine_degradation	0.390481	0.646903	0.00411844	0.00451789	-0.00131922	0.000520311
ABC_transporters	0.392384	0.646903	0.00809232	0.00783885	-0.000331924	0.000838847
Butanoate_metabolism	0.423763	0.666451	0.00745423	0.00722732	-0.00033345	0.000787276
Nucleotide_excision_repair	0.423981	0.666451	0.0113609	0.011761	-0.00138899	0.000588699
Butirosin_and_neomycin_biosynthesis	0.424106	0.666451	0.000102108	3.7202e-05	-9.59035e-05	0.000225716
Photosynthesis	0.424457	0.666451	0.00316103	0.00256025	-0.000885002	0.00208657
Arginine_and_proline_metabolism	0.425711	0.666451	0.00444846	0.00469322	-0.000851745	0.000362219
Lysosome	0.426092	0.666451	2.55956e-05	6.31866e-05	-0.000131103	5.59214e-05
Carbon_fixation_in_photosynthetic_organisms	0.441133	0.68242	0.0172039	0.0176639	-0.0016396	0.000719677
Linoleic_acid_metabolism	0.44376	0.68242	0.00222147	0.00187672	-0.000544558	0.00123406
Base_excision_repair	0.454607	0.693276	0.0123571	0.0120305	-0.000536434	0.00118971
RNA_degradation	0.459831	0.695446	0.00758289	0.00774994	-0.00061358	0.000279485
Penicillin_and_cephalosporin_biosynthesis	0.482122	0.721242	0.000446129	0.000346876	-0.000179861	0.000378368
Glyoxylate_and_dicarboxylate_metabolism	0.487769	0.721242	0.00442867	0.00407722	-0.000651212	0.00135411
Meiosis_-_yeast	0.48871	0.721242	1.06053e-05	7.17452e-06	-6.361e-06	1.32225e-05
Spliceosome	0.510173	0.746894	5.67801e-08	3.06539e-08	-5.25085e-08	1.04761e-07
Lysine_degradation	0.516647	0.750369	0.0019256	0.00210407	-0.000722837	0.000365897
Ubiquinone_and_other_terpenoid-quinone_biosynthesis	0.535686	0.771894	0.00252359	0.00279652	-0.00114411	0.000598259
Chloroalkane_and_chloroalkene_degradation	0.540136	0.772225	0.00457819	0.0042945	-0.00063166	0.00119904
Bacterial_secretion_system	0.551093	0.781783	0.00961067	0.00944853	-0.000375681	0.00069996
Riboflavin_metabolism	0.569749	0.802031	0.00577701	0.00601276	-0.00105559	0.000584098
D-Alanine_metabolism	0.586532	0.815052	0.0301015	0.0292145	-0.00233718	0.00411124
Geraniol_degradation	0.587906	0.815052	0.00157347	0.00192262	-0.00162415	0.000925848
Cell_cycle_-_Caulobacter	0.597615	0.821339	0.0202792	0.020681	-0.00190734	0.00110369
Purine_metabolism	0.605322	0.821339	0.0120112	0.0121953	-0.000888425	0.000520241
Oxidative_phosphorylation	0.605905	0.821339	0.00468872	0.00475816	-0.000335559	0.00019669
Systemic_lupus_erythematosus	0.617136	0.83041	4.23906e-07	3.24472e-07	-2.93812e-07	4.9268e-07
Isoflavonoid_biosynthesis	0.62648	0.83321	1.62012e-06	2.16559e-06	-2.76147e-06	1.67052e-06
Photosynthesis_-_antenna_proteins	0.63029	0.83321	2.43999e-05	1.54214e-05	-2.80929e-05	4.605e-05
Terpenoid_backbone_biosynthesis	0.632876	0.83321	0.0176252	0.0179408	-0.00162268	0.000991527
Ribosome	0.641082	0.837985	0.0237394	0.0242417	-0.00263295	0.00162832
D-Glutamine_and_D-glutamate_metabolism	0.667033	0.865724	0.0321483	0.0327658	-0.00345562	0.00222066
Pentose_phosphate_pathway	0.673502	0.867964	0.0216361	0.0213212	-0.0011628	0.00179249
Chlorocyclohexane_and_chlorobenzene_degradation	0.682499	0.870343	0.000568371	0.000660962	-0.000540503	0.000355323
Peptidoglycan_biosynthesis	0.68486	0.870343	0.0255562	0.0259503	-0.00231494	0.00152663
Flavonoid_biosynthesis	0.69736	0.875092	2.3328e-05	1.94108e-05	-1.60149e-05	2.38493e-05
Amoebiasis	0.698161	0.875092	3.75892e-05	3.21263e-05	-2.23943e-05	3.33199e-05
Proteasome	0.73906	0.900723	1.0618e-05	9.16898e-06	-7.15544e-06	1.00535e-05
Amyotrophic_lateral_sclerosis_(ALS)	0.739553	0.900723	8.12884e-06	5.01077e-06	-1.54761e-05	2.17123e-05
Vibrio_cholerae_pathogenic_cycle	0.740243	0.900723	0.0020555	0.00201202	-0.000215948	0.000302913
Aminoacyl-tRNA_biosynthesis	0.741149	0.900723	0.0248926	0.0252687	-0.0026278	0.00187566
Biotin_metabolism	0.743444	0.900723	0.00464114	0.00493136	-0.00204457	0.00146413
Lipoic_acid_metabolism	0.748141	0.900723	0.00423828	0.00457226	-0.00239123	0.00172326
Ascorbate_and_aldarate_metabolism	0.756778	0.901707	0.00268815	0.00250177	-0.00100502	0.00137778
DNA_replication	0.758813	0.901707	0.0180221	0.0182439	-0.00165041	0.00120686
Fatty_acid_biosynthesis	0.768381	0.905592	0.00849735	0.00876144	-0.00203813	0.00150996
Phosphonate_and_phosphinate_metabolism	0.773598	0.905592	0.000672847	0.000620205	-0.000309307	0.000414591
Benzoate_degradation	0.780345	0.905592	0.00286623	0.00279251	-0.000449692	0.000597116
Alzheimer's_disease	0.790144	0.905592	7.64318e-05	6.6505e-05	-6.38542e-05	8.37079e-05
Arachidonic_acid_metabolism	0.793504	0.905592	5.32457e-05	4.00398e-05	-8.65852e-05	0.000112997
Biosynthesis_of_unsaturated_fatty_acids	0.794567	0.905592	0.0024958	0.00240398	-0.000605628	0.000789255
Aminobenzoate_degradation	0.796723	0.905592	0.00221141	0.00215513	-0.000376408	0.000488979
Glutathione_metabolism	0.804196	0.908443	0.00805585	0.00813305	-0.000693144	0.000538753
Valine,_leucine_and_isoleucine_biosynthesis	0.811023	0.909052	0.0146898	0.0148267	-0.00127001	0.000996089
Parkinson's_disease	0.81467	0.909052	6.28835e-06	4.78438e-06	-1.12236e-05	1.42315e-05
beta-Alanine_metabolism	0.821185	0.910769	0.00252813	0.00264611	-0.00115059	0.000914641
Caprolactam_degradation	0.82772	0.912486	0.000882228	0.000957317	-0.000757718	0.00060754
Biosynthesis_of_type_II_polyketide_backbone	0.852848	0.934519	9.55147e-07	8.4831e-07	-1.03291e-06	1.24659e-06
Sphingolipid_metabolism	0.858915	0.934519	0.00173378	0.00167999	-0.000544909	0.000652494
Insulin_signaling_pathway	0.863025	0.934519	0.0003868	0.000400357	-0.000169059	0.000141945
Sulfur_metabolism	0.879545	0.945025	0.00417602	0.00426438	-0.00124202	0.00106529
Bacterial_chemotaxis	0.886503	0.945025	0.00384885	0.00402344	-0.00259463	0.00224545
Homologous_recombination	0.88822	0.945025	0.0214719	0.0215922	-0.00181283	0.00157231
Propanoate_metabolism	0.90916	0.961712	0.00742199	0.00739034	-0.000517348	0.000580648
Betalain_biosynthesis	0.916987	0.964417	5.99341e-05	6.57364e-05	-0.000116517	0.000104912
Mismatch_repair	0.935551	0.972052	0.0240487	0.0241302	-0.00207485	0.00191191
Biosynthesis_of_vancomycin_group_antibiotics	0.939208	0.972052	0.00900931	0.00914891	-0.00376056	0.00348137
Tyrosine_metabolism	0.940596	0.972052	0.00271347	0.00269838	-0.000385524	0.000415707
C5-Branched_dibasic_acid_metabolism	0.945493	0.972052	0.00570366	0.00562721	-0.00213672	0.00228961
Protein_export	0.960587	0.982053	0.0189094	0.0188758	-0.00130911	0.00137619
Ethylbenzene_degradation	0.974106	0.984868	0.00015971	0.000155929	-0.000227088	0.000234651
Taurine_and_hypotaurine_metabolism	0.976519	0.984868	0.0105028	0.0105173	-0.000989149	0.000960146
Pyrimidine_metabolism	0.979487	0.984868	0.0175365	0.0175161	-0.00154557	0.00158627
Citrate_cycle_(TCA_cycle)	0.991397	0.991397	0.00771908	0.00772706	-0.00147121	0.00145526
