# Supplementary material for: Integrated analysis of microbiome and metabolome reveals insights into cervical neoplasia aggravation in a Chinese cohort
Source: Front Cell Infect Microbiol. 2025 May 8;15:1556153. doi: 10.3389/fcimb.2025.1556153 (PMC12095210; doi:10.3389/fcimb.2025.1556153)
Supplement: Supplementary file 8 [file Table6.xlsx]

## Sheet: TableS6
Table S6. Number of differential metabolites between CC, HSIL, and normal groups.
Comparison	Down	Up
CC vs. HSIL	18	69
CC vs. Normal	49	104
HSIL vs. Normal	27	24
